# Supplementary material for: Serum Zonulin and Chitinase (CHI3L1) as Biomarkers of Intestinal Permeability and Disease Activity in Pediatric Celiac Disease
Source: Children (Basel). 2026 May 24;13(6):730. doi: 10.3390/children13060730 (PMC13298287; doi:10.3390/children13060730)
Supplement: Supplementary file 1 [file children-13-00730-s001.zip]

Archive with 1 entries (1 files):
- children-4283861-supplementary.pdf
